# Supplementary material for: Synthesis of New Functionally Substituted 9-Azabicyclo[4.2.1]nona-2,4,7-trienes by Cobalt(I)-Catalyzed [6π + 2π]-Cycloaddition of N-Carbocholesteroxyazepine to Alkynes
Source: Molecules. 2021 May 14;26(10):2932. doi: 10.3390/molecules26102932 (PMC8156619; doi:10.3390/molecules26102932)
Supplement: Supplementary file 1 [file molecules-26-02932-s001.zip]

Archive with 1 entries (1 files):
- molecules-1182617-supplentary-final-2.pdf
